# Supplementary material for: Engineering the stambomycin modular polyketide synthase yields 37-membered mini-stambomycins
Source: Nat Commun. 2022 Jan 26;13:515. doi: 10.1038/s41467-022-27955-z (PMC8792006; doi:10.1038/s41467-022-27955-z)
Supplement: Supplementary file 4 — Supplementary Data 1 [file 41467_2022_27955_MOESM4_ESM.xlsx]

## Sheet: Sheet1
Supplementary Data 1. Primers used in this work
Oligo name	Sequence	Usage
PCR-targeting-based engineering
9996	CGGACCAGGCGGGACGACAATCTGGACGCCGCCTCGATCGACGAGGTCTTCGACCTCATCGACACCGAGCTCGAGACGCCGTGATCGCGCGCGCTTCGTTCGGGACGAA	K7N1/4_For
9997	GTAGTCCCGCAGCTTGTCCTCGGTGGACACGGCACGTGCGCCGACGGTCTCGTCCGGCATCGCCTCAGGCTCCCATCTGCCTCTTCGTCCCGAAGCAACT	K7N1/2/3_Rev
9998	GGCGAGCGGACCAGGCGGGACGACAATCTGGACGCCGCCGATGACGATAACCTGTTCGCGTTCATCGATAACGAACTCGGAGCCTGATCGCGCGCGCTTCGTTCGGGACGAA	K7N2/5_For
A002	GTCTTCGACCTCCTCGACACCGAGTTCGAGACGCCGTGATCGCGCGCGCTTCGTTCGGGACGAA	K7N3/6_For
CDS2_amont	CCGGGTCCGTGTCGCTCATGGTCTGCTGTTCGCGTCCTCTCTGCCTCTTCGTCCCGAAGCAACT	K7N4/5/6_Rev
9999	CGACTGCTGGCGGAACTGGC	Flanking_K7N1/2/3/4/5/6 _For
A420	ATGCCGATGATGGCGATCGG	Flanking_K7N1/2/3­_Rev
CK_CDS2	GTTGGCGTCGCGCAGTTG	Flanking_K7N4/5/6_Rev
110	AGGTTCCAACTTTCACCATAATGAAATAAGATCACTACCG CCCAGTTCCGCCCATTCTC	Replacement of the chloramphenicol resistance gene of the BAC by that for kanamycin (Cm à Kana_F)
CRISPR-Cas9-based engineering
C976	ACGCTTGAGTGAGCCAAGGTAGAG	crRNA1_For
C977	AAACCTCTACCTTGGCTCACTCAA	crRNA1_Rev
B564	GAGACATTCTAGATGACCGCGGTGGTGCACACC	CPN1/2/3-HAL_For
B565	TTCAGGCTCTAGACCACCGCCAGCACCTCGTGC	CPN1/2/3-HAR_Rev
B571	TCACGGCGTCTCGAGCTCGGTGTCGATGAGGTCGAAGACCTCGTCGATCGAGGCGGCGTCCAGATTGTCG	CPN1-HAL_Rev
B572	CTCATCGACACCGAGCTCGAGACGCCGTGAGGCGATGCCGGACGAGACCG	CPN1-HAR_For
B569	TCAGGCTCCCAGTTCGTTGTCGATGAAGGCGAAGAGGTTGTCGTCGTCGGCGGCGTCCAGATTGTCG	CPN2-HAL_Rev
B570	GCCTTCATCGACAACGAACTGGGAGCCTGAGGCGATGCCGGACGAGACCG	CPN2-HAR_For
B573	CGGTCTCGTCCGGCATCGCCTCACGGCGTCTCGAACTC	CPN3-HAL_Rev
B574	GAGTTCGAGACGCCGTGAGGCGATGCCGGACGAGACCGTCGGCGCACGTGCCG	CPN3-HAR_For
B566	CGCCTGCGACGTGGCCGACC	Flanking_For_CPN1/2/3
B567	CGAAGGACCGTTCGGCGCGG	Flanking_Rev_CPN1/2/3
B568	GACCTCGACCGGCTCGACGC	Screening_For_CPN1/2/3
CPN4/5-HAL_For	GTGCTGGAATTCAGGTCTAGAGCGGCACCTCCTGCTCATCAGCCGCAGCGG	CPN4/5-HAL_For
CPN4/5-HAL_Rev	AGTCGGTCGGCCTCCCGTACCGGTTCGGGAGCCAGTTCGGCGCGGAG	CPN4/5-HAL_Rev
CPN4/5-HAR_For	GAAGCGGGCCACGACGCAACTGCGCGACGCCAACCGCCGCGTACGCG	CPN4/5-HAR_For
CPN4/5-HAR_Rev	TCTGCAGAATTCAGGTCTAGATGGCCGTAGGTGGCCAGCAGCGCCTGCGCC	CPN4/5-HAR_Rev
Gblock-CPN4	CGGGAGGCCGACCGACTGCTCGCCGAACTCGCGCGCCTCGAAGCCGACCTGACGCGGATGGACGGCGACGAGGAGGACCGGACCCGGCTGGCGGCCCGCCTGCGGGCCCTGGCCGACCGGTGCCAGGGCGAGCGGACCAGGCGGGACGACAATCTGGACGCCGCCTCGATCGACGAGGTCTTCGACCTCATCGACACCGAGCTCGAGACGCCGTGAGAGGACGCGAACAGCAGACCATGAGCGACACGGACCCGGACCAGCAGGAGAAACTCCTGGCGTACCTGAAGCGGGCCACGACGC	Synthetic DNA fragment for construction of CPN4
Gblock-CPN5	CGGGAGGCCGACCGACTGCTCGCCGAACTCGCGCGCCTCGAAGCCGACCTGACGCGGATGGACGGCGACGAGGAGGACCGGACCCGGCTGGCGGCCCGCCTGCGGGCCCTGGCCGACCGGTGCCAGGGCGAGCGGACCAGGCGGGACGACAATCTGGACGCCGCCGACGACGACAACCTCTTCGCCTTCATCGACAACGAACTGGGAGCCTGAGAGGACGCGAACAGCAGACCATGAGCGACACGGACCCGGACCAGCAGGAGAAACTCCTGGCGTACCTGAAGCGGGCCACGACGCAAC	Synthetic DNA fragment for construction of CPN5
crRNA2_For	ACGCAGGCGAGCAGTTTTTCCTGC	crRNA2_For
crRNA2_Rev	AAACGCAGGAAAAACTGCTCGCCT	crRNA2_Rev
D816	GTACCGGCCTGGAGACGGCC	Flanking_For_CPN4/5
D817	TACGCCCCGGCGGAGTCCCT	Flanking_Rev_CPN4/5
D672	AGCAGGAGAAACTCCTGGCG	Screening_For_CPN4
D671	CGAGGCGCGCGAGTTCGGCG	Screening_Rev_CPN4
D670	CATCGACAACGAACTGGGAG	Screening_For_CPN5
D669	CTCCCAGTTCGTTGTCGATG	Screening_Rev_CPN5
D584	TCCGGCATGAGCACACTGAC	Walking_CPN4/5_For
D585	GGTAGTCGTGGTACATCACG	Walking_CPN4/5_Rev
D716	TTGCCGCCGGGCGTTTTTTATCTAGACCCGGCACCTGGTGCGACACCACGGAGTGC	HAL_For_Pks4+TEI
D717	GAGTCGGCGGGCGAGTTCGGTGCAGTTCGGGTGGTCGAAC	HAL-Rev_Pks4+TEI
D718	CCGAACTCGCCCGCCGACTCGCCGCCACCACGGCCGCCGACGGCCAGTCC	MID_For_Pks4+TEI
D719	CGTCGTGGCCCGCTTCAGGTTCATCGGGGCAGCTCCCCGATCCACCGGTG	MID_Rev_ Pks4+TEI
D720	ACCTGAAGCGGGCCACGACGCAACTGCGCG	HAR_For_Pks4+TEI
D721	CCTTTTTACGGTTCCTGGCCTCTAGAGCCTGCGCCTCGATGGGATCACCCAGGGTC	HAR_Rev_Pks4+TEI
D722	CCGGCTGGTCCGGATGCCCGTACCCGGAGG	Flanking_For_Pks4+TEI
D723	GGGAGTACGCCCCGGCGGAGTCCCTCCACC	Flanking_Rev_Pks4+TEI
D724	ACGCGAGGGCGACTTCGGGGGTCG	crRNA3_For
D725	AAACCGACCCCCGAAGTCGCCCTC	crRNA3_Rev
D726	ACGCCTCCCCGATCCACCGGTGGA	crRNA4_For
D727	AAACTCCACCGGTGGATCGGGGAG	crRNA4-Rev
D728	TTGCCGCCGGGCGTTTTTTATCTAGACCGGCGTCTGGGGCGGCACCGGAGCAGCCG	HAL_For_TEI SDM step 1/2
D729	CCGATCCACCGGTGGACGGCCAGCAACTCGCCGCGACCGTAGCCGAGGAC	HAL_Rev_TEI SDM step 1
D730	GCCGTCCACCGGTGGATCGGGGAGCTGCCC	HAR_For_TEI SDM step 1
D731	CCTTTTTACGGTTCCTGGCCTCTAGATCGAGGGTGAAGTCGCGCATGTCGCCCCGG	HAR_Rev_TEI SDM step 1/2
D732	GGTCGGCGCGGGCGAGGACACCCCCTGGAC	Flanking_For_TEI SDM step 1/2
D733	AGGGTTCGATGACGATGACCCCGCCCGGTG	Flanking_Rev_TEI SDM step 1/2
D734	CCCGCGACCCCCGAAGTCGCCCTCGACTGGCAGGCCCGGG	MID_For_TEI
D735	CCGATCCAGCGGTGCACCGCGCGGGCCGTGGTGCCGGCGTGCTCGGCC	MID_Rev_TEI
D736	GCGGTGCACCGCTGGATCGGCGAGCTGCCCCGATGACCGCGGTGG	HAR_For_TEI SDM step 2
D737	GCGACTTCGGGGGTCGCGGGCAGCAACTCGCCGCGACCGTAGCCGAGGAC	HAL_Rev_TEI SDM step 2
D781	CGTACTCTTCGGGCACGCCGGTGGCGCGATCC	MID_For_TEI SDM
D779	GGATCGCGCCACCGGCGTGCCCGAAGAGTACG	MID_Rev_TEI SDM
D879	ACGCGAGCGAGACGTTGTGAGACC	crRNA7_For
D880	AAACGGTCTCACAACGTCTCGCTC	crRNA7_Rev
D788	ACGCGGGCTCGTAACGGTAGGTCT	crRNA6-For
D787	AAACAGACCTACCGTTACGAGCCC	crRNA6-Rev
D742	TTGCCGCCGGGCGTTTTTTATCTAGACGAAGGTTCGTGGAGCGAGGACCGGCCAC	HAL_For_TEII SDM step1/2
D743	GCCGCCGAGACCTACCGTTACGAGCCCGGC	HAL_Rev_TEII SDM step1
D744	TAACGGTAGGTCTCGGCGGCGCTCGCGGAGCCGCCCGCGTGCGGCAGGC	HAR_For_TEII SDM step1
D745	CCTTTTTACGGTTCCTGGCCTCTAGATGGACGACCGTACTCGCGGGCGGGCGCTGC	HAR_Rev_TEII SDM step1/2
D746	GCCGCGGAATCACATGTGGACCGCTCGATC	Flanking_For_TEII SDM
D747	GGTGAGTTGGTCCGTTCCTGGGGCATCGAC	Flanking_Rev_TEII SDM
D748	TAACGATACGTCTCGGCGGCCTTGTAGTCGGCGCGGATCGACGGCAGG	MID_For_TEII
D749	TACTACTTCCCGGTCTCACAACGTCTCGCTCCGCGCG	MID_Rev_TEII
D750	TGTGAGACCGGGAAGTAGTAGCTCGCGGAGCCGCCCGCGTGCGGCAGGCA	HAR_For_TEII SDM step2
D751	GCCGCCGAGACGTATCGTTATGAGCCGGGCCCGCCGCTGTCGACGCCCG	HAL_Rev_TEII SDM step2
D775	CGGTGGCACCCAGAGCGTGCCCGAACAACG	MID_For_TEII SDM
D773	CGTTGTTCGGGCACGCTCTGGGTGCCACCG	MID_Rev_TEII SDM
E657	CATGCCATGGGGCGAGATACCGAAGAGCACGTTTTAGAGCTAGAAATAGC	sgRNA11_For
E659	ACGCCTACGTAAAAAAAGCACCGACTCGGTGCC	sgRNA11_Rev
E656	TCGTCGAAGGCACTAGAAGGCCTCGGACCAGGCGGGACGACAATCTGGACGCC	HAL_For_hy59_S1/2
E337	GCTGACACCGAACGAGGACACCCCGGCCCG	HAL_Rev_hy59_S1
E334	AGGTCCGTTGGGGGCGGTGAGGCCGCTGG	HAL_Rev_hy59_S2
E336	GTGTCCTCGTTCGGTGTCAGCGGCACCAACGCGCACGTGGTGCTGGAGG	HAR_For_hy59_S1
E333	CTCACCGCCCCCAACGGACCTTCGCAGGAACGTGTGATCCGCGCCGCCTTG	HAR_For_hy59_S2
E655	GGTCGATCCCCGCATATAGGCCTGCGGGCTGATCTCCAGGAACAGGGTGCGGC	HAR_Rev_hy59_S1/2
E332	GCCCGCCTCGAAGCCGACCTGACGCGGATG	Flanking_For_hy59_S1/2
E331	CCGCCGCGGCCGGCGTACACCGCGGCCCAG	Flanking_Rev_ hy59_S1/2
E587	GATGATGTTCGCGGGCTTCGGCCTGGAAGAC	Walking_For_ hy59_S1/2
E588	GGTGGTGGCGCAGGAGAAGCCGATGTCCATG	Walking_Rev_ hy59_S1/2
F300	ACGCGTCCAGATTGTCGTCCCGCC	crRNA15_For
F299	AAACGGCGGGACGACAATCTGGAC	crRNA15_Rev
F298	CCGTCCGAGCGGCGGCAGGTCGTGCTCGACCTGGTCCGCGGCCAG	MID_For_ACP13 SDM
F297	GAGGTTGTCGTCGCGGCGGGTCCGCTCGCCCTGGCACCGGTCGGCCAGGG	MID_Rev_ACP13 SDM
F296	GTGCTGGAATTCAGGTCTAGACCTCGACCCGGCGGCCGAGCCCGACCCCGC	HAL_Ror_ACP13 SDM
F295	GACCTGCCGCCGCTCGGACGGGGGCACTCCGGAGAGCGCGGCCCGCAGGGC	HAL_Rev_ACP13 SDM
F294	CCCGCCGCGACGACAACCTCGACGCCGCCGACGACGACAACCTCTTCGCC	HAR_For_ACP13 SDM
F293	TCTGCAGAATTCAGGTCTAGAGTCAGTCCGCTGGACGCGCCGTCCTGGTTG	HAR_Rev_ACP13 SDM
F292	CCGGGCAGGCCGAGCACCCC	Flanking_For_ACP13 SDM
F291	CGGCCAAGGCGGCGCGGATC	Flanking_Rev_ACP13 SDM
F301	CCCGTCCGAGCGGCGGCAGG	Screening_For_ACP13 SDM
F302	CCTGCCGCCGCTCGGACGGG	Screening_Re_ACP13 SDM
F304	CCGAACTCGCCCGCCGACTC	Walking_For­_ACP13 SDM
F303	GAGTCGGCGGGCGAGTTCGG	Walking_Rev­_ACP13 SDM
F325	ACGCCCAGCACGGCCAGGTAGTCC	crRNA16_For
F324	AAACGGACTACCTGGCCGTGCTGG	crRNA16_Rev
F323	GTGCTGGAATTCAGGTCTAGACCTGCGCCGCGCCGAGCCGGCCGCGCCCCG	HAL_For_ACP21 SDM
F322	CCGGTCCGGCTTGATGTCGCCGCCGTGCGCGTGGCCGAGCACCAGCGCCACCTGGTCCCGGAC	HAL_Rev_ACP21 region swap
F321	CCGGTCGGGTTCGACTTCCGACCCGGATTCGTAGCCGAGCACCAGCGCCACCTGGTCCCGGAC	HAL_Rev_ACP21 GtoD
F320	GCGACATCAAGCCGGACCGGGCGTTCCGGGACCTCGGCTTCGACTCGCTGACCGCCGTCGAGCTGCGCAACCGCCTCACC	MID_For_ACP21 region swap
F319	CGGAAGTCGAACCCGACCGGGCGCTCGGGGAACTCGGCCTCACCTCGGCG	MID_For _ACP21 GtoD
F318	GCCGGCCACGGGGTCGCCCGCGAGGACCGCGAGGTAGTCTTGTCCGCCGGTGCCGGCGTACACCGCCGTGCG	MID_Rev_ACP21 SDM
F317	CGGGCGACCCCGTGGCCGGCGAAGGCTACC	HAR_For_ACP21 SDM
F316	TCTGCAGAATTCAGGTCTAGACGGCGGTGTCCGCGTCCAGTCCGGCGAGC	HAR_Rev_ACP21 SDM
F315	CCTCGCCGGCACCGACGAGG	Flanking_For_ACP21 SDM
F314	GTGTGGGAGCCGAGGACCAC	Flanking_Rev_ACP21 SDM
F313	CACGCGCACGGCGGCGACATCAAG	Screening_For_ACP21 region swap
F312	GAATCCGGGTCGGAAGTCGAACCC	Screening_For_ACP21 GtoD
F311	CGAGGACCGCGAGGTAGTCTTGTC	Screening_Rev_ACP21 SDM
F310	GACCTGTGGAAGCTGGTCGAG	Walking_For_ACP21 SDM
F309	CTCGACCAGCTTCCACAGGTC	Walking_Rev_ACP21 SDM
D456	CCTGGTATCTTTATAGTCCTGT	Verification of the plasmid pCRISPomyces-2_crRNA
D864	GAAACTTCTGTGAATGGCCTGTTCG	Verification of the plasmid pCRISPomyces-2_crRNA_HAs
Docking domain expression in E. coli
E539	CTGTTCCAGGGGCCCGGATCCTATGCCGACCGACTGCTGGCGGAACTGG	CDD4_For
E245	CTCGAGTGCGGCCGCAAGCTTTCACGGCGTCTCGAACTCGGTGTCG	CDD4_Rev
E538	CTGTTCCAGGGGCCCGGATCCTATGCCGACCGACTGCTCGCCGAACTCG	CDD4 SDM/helix swap_For
E243	CTCGAGTGCGGCCGCAAGCTTTCACGGCGTCTCGAGCTCGGTGTCG	CDD4 SDM_Rev
E242	CTCGAGTGCGGCCGCAAGCTTTCAGGCTCCCAGTTCGTTGTCGATG	CDD4 helix swap_Rev
E241	CTGTTCCAGGGGCCCGGATCCATGAGCGACACGGACCCGGACCAGC	NDD5_For
E240	CTCGAGTGCGGCCGCAAGCTTTCACGACCGGTCCTCCAGTTCGCGTACG	NDD5_Rev
E537	CTGTTCCAGGGGCCCGGATCCTATGGCCCCGCCGCGCTCCTGGCCGACC	CDD8_For
E238	CTCGAGTGCGGCCGCAAGCTTTCAGGCTCCCAGTTCGTTGTCGATG	CDD8_Rev
E247	CTGTTCCAGGGGCCCGGATCCGTGTCCACCGAGGACAAGCTGCGGG	NDD9 Val_For
E486	CTGTTCCAGGGGCCCGGATCCATGCCGGACGAGACCGTCGGCGCAC	NDD9 Met_For
E248	CTCGAGTGCGGCCGCAAGCTTTCAGGTGGACTCCGCGGCACGCAGCCGC	NDD9 Val/Met_Rev
Note: ‘NNN’ or ‘N’ represent mutagenesis nucleotides; ‘N’ represents the modified bases to avoid cleavage by Cas9 within the genome of the obtained mutant. “NNNNNNN” represents sequence identical to that flanking the disruption cassette in the PCR-targeting system; ‘TCTAGA’ is the restriction recognition site of XbaI, ‘CCATTG’ of NcoI; ‘AGGCCT’ of StuI;, ‘GGATCC’ of BamHI and ‘AAGCTT’ of HindIII;…
