# Supplementary material for: Engineering the stambomycin modular polyketide synthase yields 37-membered mini-stambomycins
Source: Nat Commun. 2022 Jan 26;13:515. doi: 10.1038/s41467-022-27955-z (PMC8792006; doi:10.1038/s41467-022-27955-z)
Supplement: Supplementary file 5 — Supplementary Data 2 [file 41467_2022_27955_MOESM5_ESM.xlsx]

## Sheet: Sheet1
Supplementary Data 2. Plasmids and BACs used in this work
Name	Properties and use (resistance)	Reference
BAC1	BAC (BAA9ZA8) from the genomic library of Streptomyces ambofaciens, in which the chloramphenicol resistance gene (CmR) was replaced by a kanamycin resistance gene (KanR)	This work
BAC1_K7N1	BAC1/Dpks5-8_aac(3)IV+oriT_SDM, mutant of BAC1 with the genes pks5-8 replaced by an “aatL+aac(3)IV +oriT+	This work
BAC1_K7N2	aatR” cassette and the C-terminal docking domain of Pks4 mutated by SDM (KanR, ApraR)	This work
BAC1_K7N3	BAC1/Dpks5-8_aac(3)IV+oriT_helix swap, mutant of BAC1 with the genes pks5-8 replaced by an “aatL+ aac(3)IV+oriT+aatR” cassette and the C-terminal docking domain of Pks4 mutated by swapping (KanR, ApraR)	This work
BAC1_K7N4	BAC1/Dpks5-8_aac(3)IV+oriT, mutant of BAC1 with the genes pks5-8 replaced by an “aatL+aac(3)IV+ oriT+aatR” cassette (KanR, ApraR)	This work
BAC1_K7N5	BAC1/pks4_SDM_ aac(3)IV+oriT, mutant of BAC1 with the gene pks4 mutated by SDM within the CDD-encoding region and with incorporation of an “aatL +aac(3)IV+oriT+ aatR” cassette (KanR, ApraR)	This work
BAC1_K7N6	BAC1/pks4_helix swap_aac(3)IV+oriT, mutant of BAC1 with the gene pks4 mutated by swapping of the portion encoding the CDD4 and with incorporation of an “aatL+ aac(3)IV+oriT+aatR” cassette (KanR, ApraR)	This work
BAC2	BAC1/pks4_helix swap_aac(3)IV+oriT, mutant of BAC1 with incorporation of an “aatL+aac(3)IV+oriT +aatR” cassette at the end of pks4 (KanR, ApraR)	This work
BAC2_K7D478	BAB11ZA7 from the genomic library of S. ambofaciens, in which the chloramphenicol resistance gene (CmR) is replaced by a kanamycin resistance gene (KanR)	Ref. 1
BAC2_K7D479	BAC2/DsamR0478_aadA+oriT; mutant of BAC2 with the gene samR0478 replaced by a “FRT+aadA+oriT +FRT” cassette (KanR, SpecR)	Ref. 1
pIJ776	BAC2/DsamR0479_aadA+oriT; mutant of BAC2 with the gene samR0479 replaced by a “FRT+aadA+oriT +FRT” cassette (KanR, SpecR)	Ref. 2
pSPM88T	Origin of kanamycin resistance gene (KanR)	Ref. 3, A. Thibessard, pers. com.
pOSK1111	Origin of “aatL+aac(3)IV+oriT+aatR” cassette used in the construction of BAC1_K7N1-N6 (ApraR)	Ref. 3, A. Thibessard, pers. com.
pIB139	Conjugative plasmid for “aatL+aac(3)IV+oriT+aatR” cassette excision (pSAM2 genes xis and int) (AmpR, ThioR)	Ref. 4
pOE484	Conjugative and integrative vector (φC31 attP-int, ermEp*) (ApraR)	Ref. 5
pCRTM-Blunt	pIB139+samR0484 (ApraR), regulator samR0484 overexpression plasmid	Invitrogen
pCRISPomyces-2	Subcloning vector (KanR)	Ref. 6
pCRISPomyces-2-crRNA1-CPN1	CRISPR-Cas9 cloning vector (ApraR)	This work
pCRISPomyces-2-crRNA1-CPN2	Engineering of mutant CPN1 (ApraR)	This work
pCRISPomyces-2-crRNA1-CPN3	Engineering of mutant CPN2 (ApraR)	This work
pCRISPomyces-2-crRNA2-CPN4	Engineering of mutant CPN3 (ApraR)	This work
pCRISPomyces-2-crRNA2-CPN5	Engineering of mutant CPN5 (ApraR)	This work
pCRISPomyces-2-crRNA2- Pks4+TEI	Engineering of TE fused to gene pks4 (ApraR)	This work
pCRISPomyces-2-crRNA3-TEI SDM_S1	Inactivation of TE step 1 (S1) (ApraR)	This work
pCRISPomyces-2-crRNA4-TEI SDM­_S2	Inactivation of TE step 2 (S2) (ApraR)	This work
pCRISPomyces-2-crRNA7-TEII SDM_S1	Inactivation of TEII (ApraR)	This work
pCRISPomyces-2-crRNA6-TEII SDM_S2	Inactivation of TEII (ApraR)	This work
pCRISPomyces-2-crRNA15-ACP13 SDM	Engineering of mutant CPN2/OE484/ACP13 SDM (ApraR)	This work
pCRISPomyces-2-crRNA16-ACP21 region swap	Engineering of mutant ATCC/OE484/hy59_S1/ ACP21 region swap (ApraR)	This work
pCRISPomyces-2-crRNA16-ACP21 GtoD	Engineering of mutant ATCC/OE484/hy59_S1/ ACP21 GtoD (ApraR)	This work
pCRISPR-Cas9	CRISPR-Cas9 cloning vector (ApraR, ThioR)	Ref. 7
pCRISPR-Cas9-crRNA11-hy59_S1	Engineering of mutant ATCC/OE484/hy59_S1 (ApraR)	This work
pCRISPR-Cas9-crRNA11-hy59_S2	Engineering of mutant ATCC/OE484/hy59_S2 (ApraR)	This work
pBG102	Recombinant protein expression plasmid, a derivative of pET27b, containing an N-terminal His6-SUMO-tag, which can be cleaved by H3C protease (KanR)	Vanderbilt University
pBG102_CDD4	Overexpression of CDD4 wild type (KanR)	This work
pBG102_CDD4 SDM	Overexpression of CDD4 SDM (KanR)	This work
pBG102_CDD4 helix swap	Overexpression of CDD4 helix swap (KanR)	This work
pBG102_NDD5	Overexpression of NDD5 (KanR)	This work
pBG102_CDD8	Overexpression of CDD8 (KanR)	This work
pBG102_NDD9 Val	Overexpression of NDD9 Val (KanR)	This work
pBG102_NDD9 Met	Overexpression of NDD9 Met (KanR)	This work
References
1. Song, L., Laureti, L., Corre, C., Leblond, P., Aigle, B. & Challis, G. L. Cytochrome P450-mediated hydroxylation is required for polyketide macrolactonization in stambomycin biosynthesis. J. Antibiot. 67, 71−76 (2014).
2. Gust, B., Challis, G. L., Fowler, K., Kieser, T. & Chater, K. F. PCR-targeted Streptomyces gene replacement identifies a protein domain needed for biosynthesis of the sesquiterpene soil odor geosmin. Proc. Natl. Acad. Sci. U. S. A. 100, 1541−1546 (2003).
3. Raynal, A., Karray, F., Tuphile, K., Darbon-Rongère, E. & Pernodet, J.-L. Excisable cassettes: new tools for functional analysis of Streptomyces genomes. Appl. Environ. Microbiol. 72, 4839−4844 (2006).
4. Wilkinson, C. J., et al. Increasing the efficiency of heterologous promoters in actinomycetes. J. Mol. Microbiol. Biotechnol. 4, 417−426 (2002).
5. Laureti, L., et al. Identification of a bioactive 51-membered macrolide complex by activation of a silent polyketide synthase in Streptomyces ambofaciens. Proc. Natl. Acad. Sci. U. S. A. 108, 6258−6263 (2011).
6. Cobb, R. E., Wang, Y. J. & Zhao, H. M. High-efficiency multiplex genome editing of Streptomyces species using an engineered CRISPR/Cas system. ACS Synth. Biol. 4, 723−728 (2015).
7. Tong, Y., Charusanti, P., Zhang, L., Weber, T. & Lee, S. Y. CRISPR-Cas9 based engineering of actinomycetal genomes. ACS Synth. Biol. 4, 1020−1029 (2015).
