# Supplementary material for: Engineering the stambomycin modular polyketide synthase yields 37-membered mini-stambomycins
Source: Nat Commun. 2022 Jan 26;13:515. doi: 10.1038/s41467-022-27955-z (PMC8792006; doi:10.1038/s41467-022-27955-z)
Supplement: Supplementary file 6 — Supplementary Data 3 [file 41467_2022_27955_MOESM6_ESM.xlsx]

## Sheet: Sheet1
Supplementary Data 3. Strains used in this work
Strains/mutants	Description and use (resistance)	Reference
S. ambofaciens
ATCC	S. ambofaciens ATCC 23877 wild type strain	Ref. 1
ATCC/pIB139	ATCC containing the empty vector pIB139 (ApraR)	Ref. 2
ATCC/OE484	Stambomycins producing strain; ATCC containing the vector pOE484 (ApraR)	Ref. 2
K7N1/pIB139	ATCC/pIB139/Dpsk5-8_scar­_SDM; PCR-targeting mutant of ATCC/pIB139 with deletion of intervening genes pks5-8, and C-terminal docking domain of Pks4 mutated by SDM (ApraR)	This work
K7N1/OE484	ATCC/pOE484/Dpsk5-8_scar_SDM; PCR-targeting mutant of ATCC/pOE484 with deletion of intervening genes pks5-8, and C-terminal docking domain of Pks4 mutated by SDM (ApraR)	This work
K7N2/pIB139	ATCC/pIB139/Dpsk5-8_scar­_helix swap; PCR-targeting mutant of ATCC/pIB139 with deletion of intervening genes pks5-8, and C-terminal docking domain of Pks4 mutated by swapping (ApraR)	This work
K7N2/OE484	ATCC/pOE484/Dpsk5-8_scar­_helix swap; PCR-targeting mutant of ATCC/pOE484 with deletion of intervening genes pks5-8, and C-terminal docking domain of Pks4 mutated by swapping (ApraR)	This work
K7N3/pIB139	ATCC/pIB139/Dpsk5-8­_scar; PCR-targeting mutant of ATCC/pIB139 with deletion of intervening genes pks5-8 (no modification of the C-terminal docking domain of Pks4) (ApraR)	This work
K7N3/OE484	ATCC/pOE484/Dpsk5-8­_scar; PCR-targeting mutant of ATCC/pOE484 with deletion of intervening genes pks5-8 (no modification of the C-terminal docking domain of Pks4) (ApraR)	This work
K7N4/pIB139	ATCC/pIB139/scar_SDM; PCR-targeting mutant of ATCC/pIB139 with C-terminal docking domain of Pks4 mutated by SDM (ApraR)	This work
K7N4/OE484	ATCC/pOE484/scar_SDM; PCR-targeting mutant of ATCC/pIB139 with C-terminal docking domain of Pks4 mutated by SDM (ApraR)	This work
K7N5/pIB139	ATCC/pIB139/scar_helix swap; PCR-targeting mutant of ATCC/pIB139 with C-terminal docking domain of Pks4 mutated by swapping (ApraR)	This work
K7N5/OE484	ATCC/pOE484/scar_ helix swap; PCR-targeting mutant of ATCC/pOE484 with C-terminal docking domain of Pks4 mutated by swapping (ApraR)	This work
K7N6/pIB139	ATCC/pIB139/scar; PCR-targeting mutant of ATCC/pIB139 with a scar inserted (no modification of the C-terminal docking domain of Pks4) (ApraR)	This work
K7N6/OE484	ATCC/pOE484/scar; PCR-targeting mutant of ATCC/pOE484 with a scar inserted (no modification of the C-terminal docking domain of Pks4) (ApraR)	This work
CPN1/pIB139	ATCC/pIB139/Dpsk5-8_SDM; CRISPR-Cas9 mutant of ATCC/pIB139 with deletion of intervening genes pks5-8, and C-terminal docking domain of Pks4 mutated by SDM (ApraR)	This work
CPN1/OE484	ATCC/pOE484/Dpsk5-8_SDM; CRISPR-Cas9 mutant of ATCC/pOE484 with deletion of intervening genes pks5-8, and C-terminal docking domain of Pks4 mutated by SDM (ApraR)	This work
CPN2/pIB139	ATCC/pIB139/Dpsk5-8_helix swap; CRISPR-Cas9 mutant of ATCC/pIB139 with deletion of intervening genes pks5-8, and C-terminal docking domain of Pks4 mutated by swapping (ApraR)	This work
CPN2/OE484	ATCC/pOE484/Dpsk5-8_helix swap; CRISPR-Cas9 mutant of ATCC/pOE484 with deletion of intervening genes pks5-8, and C-terminal docking domain of Pks4 mutated by swapping (ApraR)	This work
CPN3/pIB139	ATCC/pIB139/Dpsk5-8; CRISPR-Cas9 mutant of ATCC/pIB139 with deletion of intervening genes pks5-8 (no modification of the C-terminal docking domain of Pks4) (ApraR)	This work
CPN3/OE484	ATCC/pOE484/Dpsk5-8; CRISPR-Cas9 mutant of ATCC/pOE484 with deletion of intervening genes pks5-8 (no modification of the C-terminal docking domain of Pks4) (ApraR)	This work
CPN4/pIB139	ATCC/pIB139/SDM; CRISPR-Cas9 mutant of ATCC/pIB139 with C-terminal docking domain of Pks4 mutated by SDM (ApraR)	This work
CPN4/OE484	ATCC/pOE484/SDM; CRISPR-Cas9 mutant of ATCC/pOE484 with C-terminal docking domain of Pks4 mutated by SDM (ApraR)	This work
CPN5/pIB139	ATCC/pIB139/helix swap; CRISPR-Cas9 mutant of ATCC/pIB139 with C-terminal docking domain of Pks4 mutated by swapping (ApraR)	This work
CPN5/OE484	ATCC/pOE484/helix swap; CRISPR-Cas9 mutant of ATCC/pOE484 with C-terminal docking domain of Pks4 mutated by swapping (ApraR)	This work
ATCC/OE484/Pks4+TEI	CRISPR-Cas9 mutant of ATCC/OE484 with gene encoding TE domain directly fused to the C-termini of pks4 (ApraR)	This work
CPN2/OE484/TEI SDM	CRISPR-Cas9 mutant of CPN2/OE484 with TE inactivated by SDM of the catalytic Ser (à Ala) (ApraR)	This work
CPN2/OE484/TEII SDM	CRISPR-Cas9 mutant of CPN2/OE484 with TEII (SamR0484) inactivated by SDM of the catalytic Ser (à Ala) (ApraR)	This work
CPN2/OE484/D478	CPN2/OE484/DsamR0478_aadA+oriT; PCR-targeting mutant of CPN2/OE484 with the gene samR0478 replaced by a “FRT+aadA+ oriT+FRT” cassette (SpecR, ApraR)	This work
CPN2/OE484/D479	CPN2/OE484/DsamR0479_aadA+oriT; PCR-targeting mutant of CPN2/OE484 with the gene samR0479 replaced by a “FRT+aadA+ oriT+FRT” cassette (SpecR, ApraR)	This work
ATCC/OE484/hy59_S1	CRISPR-Cas9 mutant of ATCC/OE484 with a portion of the pks9 gene directly fused to pks5 at the end of the region encoding its first KS domain (KS14 swap) (ApraR)	This work
ATCC/OE484/hy59_S2	CRISPR-Cas9 mutant of ATCC/OE484 with a portion of gene pks9 directly fused to pks5 in the region encoding the middle of its first KS domain (KS14/21) (ApraR)	This work
CPN2/OE484/ACP13 SDM	CRISPR-Cas9 mutant of CPN2/OE484 in which helix a1 of ACP13 was mutated by SDM (ApraR)	This work
ATCC/OE484/hy59_S1/ACP21 region swap	CRISPR-Cas9 mutant of ATCC/OE484/hy59_S1 in which the loop 1 and helix a2 regions of ACP21 were mutated (ApraR)	This work
ATCC/OE484/hy59_S1/ACP21 GtoD	CRISPR-Cas9 mutant of ATCC/OE484/hy59_S1 in which the residue Gly on loop 1 of ACP21 was mutated (à Asp) (ApraR)	This work
ATCC/OE484/hy59_S1/D479	ATCC/OE484/hy59_S1/DsamR0479_aadA+oriT; PCR-targeting mutant of ATCC/OE484/hy59_S1 with the gene samR0479 replaced by a “FRT+aadA+oriT+FRT” cassette (SpecR, ApraR)	This work
ATCC/OE484/hy59_S2/D479	ATCC/OE484/hy59_S2/DsamR0479_aadA+oriT; PCR-targeting mutant of ATCC/OE484/hy59_S2 with the gene samR0479 replaced by a “FRT+aadA+oriT+FRT” cassette (SpecR, ApraR)	This work
ATCC/OE484/D479	ATCC/OE484/DsamR0479_aadA+oriT; PCR-targeting mutant of ATCC/OE484 with the gene samR0479 replaced by a “FRT+aadA+ oriT+FRT” cassette (SpecR, ApraR)	Ref. 3
E. coli
DH5a	General cloning strain	Ref. 4
BW25113/pKD20	PCR-targeting mutagenesis strain containing a l-RED recombination plasmid pKD20 (AmpR)	Ref. 5
ET12567/pUZ8002	Non-methylating strain containing a mobilization plasmid for conjugation with Streptomyces (KanR, CmR)	Ref. 6
BL21	BL21 (DE3), a widely used T7 expression strain	Novagen
R2	RosettaTM 2 (DE3), a BL21 (DE3)-derived strain, designed to enhance the expression of proteins that contain codons rarely used in E. coli (CmR)	Novagen
BL21/pBG102_CDD8	Strain for CDD8 overexpression (KanR)	This work
BL21/pBG102_NDD5	Strain for NDD5 overexpression (KanR)	This work
BL21/pBG102_NDD9 Val	Strain for NDD9 Val overexpression (KanR)	This work
BL21/pBG102_NDD9 Met	Strain for NDD9 Met overexpression (KanR)	This work
R2/pBG102_CDD4	Strain for CDD4 overexpression (KanR, CmR)	This work
R2/pBG102_CDD4 SDM	Strain for CDD4_SDM overexpression (KanR, CmR)	This work
References
1	Pinnert-Sindico, S. [A new species of Streptomyces producing antibiotics Streptomyces ambofaciens n. sp., cultural characteristics]. Ann. Inst. Pasteur 87, 702−707 (1954).
2	Laureti, L., et al. Identification of a bioactive 51-membered macrolide complex by activation of a silent polyketide synthase in Streptomyces ambofaciens. Proc. Natl. Acad. Sci. U. S. A. 108, 6258−6263 (2011).
3	Song, L., Laureti, L., Corre, C., Leblond, P., Aigle, B. & Challis, G. L. Cytochrome P450-mediated hydroxylation is required for polyketide macrolactonization in stambomycin biosynthesis. J. Antibiot. 67, 71−76 (2014).
4	Hanahan, D. Studies on transformation of Escherichia coli with plasmids. J. Mol. Biol. 166, 557−580 (1983).
5	Datsenko, K. A. & Wanner, B. L. One-step inactivation of chromosomal genes in Escherichia coli K-12 using PCR products. Proc. Natl. Acad. Sci. U. S. A. 97, 6640−6645 (2000).
6	MacNeil, D. J., et al. Analysis of Streptomyces-avermitilis genes required for avermectin biosynthesis utilizing a novel integration vector. Gene 111, 61−68 (1992).
