# Supplementary material for: Engineering the stambomycin modular polyketide synthase yields 37-membered mini-stambomycins
Source: Nat Commun. 2022 Jan 26;13:515. doi: 10.1038/s41467-022-27955-z (PMC8792006; doi:10.1038/s41467-022-27955-z)
Supplement: Supplementary file 8 — Source Data [file 41467_2022_27955_MOESM8_ESM.xlsx]

## Sheet: Supplementary Fig. 9
Concentration of stambomycins 1AB (mg/mL)	EIC peak area (singly charged: 1376.9392 + doubly charged: 688.9736)
0.5	3160735573
0.25	2503398424	average of 2276009547, 2803473906 and 2430711820
0.1	898469546	average of 893479860, 897678854 and 904249986
0.05	502106543
0.025	236663095	average of 235424272 and 237901918
0.01	96152944
0.005	49462658	average of 51146458 and 47778858
0.0025	23927677
0.001	11363051	average of 10681348 and 12044754
0.00025	3490118
0.0001	1914743
5e-05	825977
1e-05	164391

## Sheet: Supplementary Fig. 11
Concentration of deoxy-stambomycins 2AB (mg/mL)	EIC peak area (singly charged: 1107.8280 + doubly charged: 554.4177)
0.5	22174842	average of 23561869 and 20787815
0.25	12169511	average of 12405048, 12193188 and 11910297
0.05	1677422	average of 1721093 and 1633751
0.025	647442
0.01	182629
0.005	n.d.
0.001	n.d.

## Sheet: Supplementary Fig. 12
Concentration of erythromycin A (mg/mL)	EIC peak area (singly charged: 734.4683)
0.05	1928212306
0.025	1181258899
0.01	518138158
0.005	278763138
0.0025	131928072
0.001	58372200
0.0005	32297584
0.00025	14848670
0.0001	6332604
5e-05	3342484

## Sheet: Supplementary Fig. 24
Wavelength (nm)	CDD4-1 uM	CDD4-10 uM	CDD4-100 uM			NDD5-1uM	NDD5-10uM	NDD5-100uM				SDM-1uM	SDM-10uM	SDM-100uM			swap-1uM	swap-10uM	swap-100uM			CDD8-1uM	CDD8-10uM	CDD8-100uM			NDD9-Met-1uM	NDD9-Met-10uM	NDD9-Met-100uM			NDD9V-1uM	NDD9V-10uM	NDD9V-100uM
180	2.57511	77.3579	9.94409		180	2.27051	-9.35779	1.30687			180	1.13699	104.66	7.01569		180	2.94921	130.85	10.799		180	618.181	2884.48	6.31003		180	74.9814	232.952	0.577234		180	2.21995	-42.0647	0.693486
181	1.93793	182.103	10.0982		181	2.64429	183.998	4.90469			181	2.60264	282.715	11.6075		181	2.01787	289.167	10.6797		181	564.416	8.45992	7.66732		181	395.63	-298.004	-2.54586		181	1.91841	-55.0619	1.78385
182	1.85261	301.876	10.3235		182	3.27939	201.628	4.72172			182	3.01095	292.428	12.0335		182	2.87847	296.338	11.4081		182	-15.1951	-456.871	9.54628		182	83.1119	-85.9739	-3.4308		182	3.56159	-86.1908	2.76616
183	1.8179	-411.413	11.6383		183	3.9968	-567.837	4.67575			183	3.28115	-458.071	12.2233		183	3.32345	-407.867	12.4626		183	-137.477	-191.82	10.8818		183	32.8298	-217.249	-3.98122		183	4.91528	-3.49272	3.01287
184	1.40964	-634.813	13.0389		184	4.28715	-1005.16	4.45666			184	3.54382	-646.712	13.6217		184	3.20918	-595.954	13.5276		184	-177.225	182.806	12.2232		184	-36.3096	-123.817	-3.77817		184	5.52903	794.29	3.14635
185	0.792189	-496.888	14.8102		185	3.95959	-1057.02	4.83186			185	3.3214	-302.637	15.1417		185	3.00915	-418.851	14.4408		185	-36.8814	111.772	13.4397		185	26.276	-102.025	-3.42982		185	4.76948	-5551.92	3.13993
186	-0.305027	210.693	16.3926		186	2.98758	-772.548	5.10624			186	2.4927	-500.523	17.2567		186	2.24164	71.0155	16.1413		186	4.04474	26.2315	15.1462		186	-13.1644	-10.3543	-2.57842		186	3.4067	-7441.94	3.21458
187	-0.646642	104.321	18.3434		187	1.79141	-189.201	5.31556			187	1.80898	-905.259	19.0896		187	1.81612	-74.1357	18.2195		187	21.8034	-206.365	16.9338		187	-1.19034	96.1461	-1.48626		187	1.82183	-4882.24	3.30556
188	0.30423	117.019	20.4958		188	0.814313	61.6353	5.37115			188	1.95684	-579.721	21.0347		188	2.35746	2.56656	20.3446		188	8.77843	-113.319	18.8303		188	-0.657523	-6.61609	-0.554798		188	0.573807	1253.26	3.22849
189	2.61411	13.4685	22.2736		189	0.267061	55.0643	5.23391			189	2.95553	200.335	22.7548		189	3.75439	68.5066	22.036		189	8.67405	-49.5185	20.59		189	-0.101971	4.26637	-0.0277126		189	-0.0305578	8.92383	3.10076
190	4.48162	14.458	24.0099		190	0.124583	8.10398	4.87698			190	4.21054	29.3123	23.9577		190	5.10459	34.8083	23.1993		190	8.18618	3.3112	22.0697		190	0.0802049	-2.15398	0.232641		190	-0.281688	1.44636	2.80251
191	6.33059	16.0991	25.018		191	0.123216	4.8392	4.38607			191	5.29316	25.2419	24.5751		191	6.70952	29.0839	24.136		191	7.23377	14.5375	22.8155		191	-0.155145	0.434311	0.0508525		191	-0.553831	0.434411	2.33663
192	7.9355	19.6693	25.1297		192	-0.00279837	3.25709	3.65829			192	5.90172	23.4161	24.6302		192	7.65443	23.4601	24.2204		192	6.38375	15.5977	22.8927		192	-0.342107	0.922027	-0.21031		192	-0.760702	1.04594	1.72328
193	8.92649	21.9435	24.5305		193	-0.3542	1.80457	2.79536			193	5.99751	22.4006	24.0402		193	8.05259	21.6231	23.4289		193	5.34521	15.5111	22.1098		193	-0.798012	0.294351	-0.618636		193	-0.950104	0.0280761	1.04479
194	8.81182	22.8614	22.8758		194	-0.829284	0.526501	1.72958			194	5.61992	21.0075	22.3941		194	7.96528	21.9862	21.8342		194	3.88648	15.467	20.5174		194	-1.17381	-0.875231	-1.07681		194	-1.26083	-0.971795	0.27897
195	7.96605	21.139	20.3433		195	-1.38515	-0.439887	0.535344			195	4.93284	20.0197	19.9435		195	7.75615	20.7668	19.6757		195	2.21284	13.1761	18.2749		195	-1.67282	-2.121	-1.60541		195	-1.61518	-2.00523	-0.495715
196	6.96595	17.7627	17.1462		196	-1.99381	-1.45308	-0.828386			196	3.93737	16.7	16.6287		196	6.79696	17.5599	16.6134		196	0.235301	10.716	15.3549		196	-2.25376	-2.84766	-2.11761		196	-1.8777	-2.25586	-1.32662
197	5.02229	13.5387	12.9959		197	-2.65215	-2.53871	-2.12666			197	2.49602	12.606	12.6229		197	4.92558	13.1691	12.6661		197	-1.91987	7.67397	11.7185		197	-2.86281	-3.50514	-2.66672		197	-2.29628	-3.29209	-2.1756
198	2.21351	8.46533	8.33368		198	-3.36348	-3.71328	-3.40496			198	0.526298	7.61291	8.15231		198	2.36817	8.38725	8.32894		198	-4.09967	4.55135	7.57458		198	-3.44491	-4.13647	-3.19166		198	-2.74057	-4.58186	-2.95779
199	-1.32564	3.60526	3.80517		199	-4.08594	-4.81435	-4.53159			199	-1.79862	2.80802	3.55495		199	-0.620145	3.80479	3.73031		199	-5.93441	1.31575	3.43826		199	-3.95214	-4.46977	-3.68524		199	-3.21101	-5.29361	-3.60773
200	-4.54692	-0.383206	-0.519208		200	-4.69835	-5.74542	-5.51699			200	-4.07028	-1.28108	-0.771275		200	-3.50874	-0.323114	-0.267306		200	-7.71333	-1.45261	-0.507576		200	-4.32361	-4.85891	-4.13216		200	-3.52826	-5.58665	-4.16519
201	-7.66747	-4.09893	-4.20744		201	-5.18692	-6.33612	-6.25298			201	-6.06732	-4.63963	-4.38678		201	-6.20529	-3.81386	-3.76344		201	-9.0897	-3.85744	-3.93003		201	-4.56627	-5.07202	-4.52079		201	-3.70106	-5.76265	-4.63396
202	-10.3956	-7.23779	-7.25366		202	-5.58277	-6.74073	-6.73611			202	-7.76388	-7.71488	-7.2872		202	-8.61488	-7.03353	-6.70963		202	-10.0424	-5.81567	-6.70947		202	-4.75588	-5.14972	-4.76107		202	-3.84338	-5.86173	-4.96272
203	-12.668	-9.80103	-9.7862		203	-5.84941	-6.89089	-6.98128			203	-9.2786	-10.3354	-9.6635		203	-10.842	-9.61573	-9.33212		203	-10.6737	-7.35208	-8.9807		203	-4.8744	-5.01531	-4.88106		203	-4.01326	-5.8464	-5.11013
204	-14.4037	-11.6855	-11.8402		204	-6.02542	-6.89098	-7.07842			204	-10.5789	-12.2222	-11.8103		204	-12.6529	-11.5311	-11.2612		204	-11.0295	-8.65937	-10.8397		204	-4.80428	-4.8816	-4.77882		204	-4.23698	-5.76617	-5.06133
205	-15.9264	-13.3103	-13.3371		205	-6.07561	-6.75419	-7.0696			205	-11.6587	-13.6484	-13.4841		205	-14.2103	-13.0031	-12.8123		205	-11.0239	-9.54283	-12.1319		205	-4.66044	-4.68243	-4.60654		205	-4.28854	-5.47122	-4.9102
206	-17.0261	-14.2759	-14.4166		206	-5.9728	-6.54184	-6.89007			206	-12.4077	-14.5621	-14.6375		206	-15.2912	-13.9842	-13.9129		206	-10.8964	-10.1252	-13.1048		206	-4.48053	-4.42457	-4.42561		206	-4.25477	-5.0351	-4.71856
207	-17.6035	-14.857	-14.948		207	-5.75683	-6.22797	-6.66122			207	-12.7836	-15.129	-15.0595		207	-15.8414	-14.7124	-14.5608		207	-10.6224	-10.379	-13.6881		207	-4.24225	-4.09581	-4.19625		207	-4.16536	-4.76683	-4.49762
208	-17.3325	-14.7388	-14.9053		208	-5.47865	-5.81634	-6.2063			208	-12.7589	-15.0315	-14.9764		208	-15.7039	-14.5656	-14.6126		208	-10.0596	-10.4113	-13.795		208	-3.87638	-3.7157	-3.8886		208	-4.00079	-4.53241	-4.18498
209	-16.8554	-14.2526	-14.4129		209	-5.13911	-5.30188	-5.73567			209	-12.4327	-14.5759	-14.529		209	-15.2348	-14.0093	-14.1497		209	-9.38793	-10.2084	-13.5394		209	-3.53122	-3.32931	-3.57682		209	-3.81156	-4.26899	-3.80247
210	-16.1403	-13.4182	-13.6356		210	-4.85368	-4.88004	-5.29326			210	-11.8953	-13.7452	-13.7333		210	-14.6108	-13.2113	-13.3535		210	-8.69082	-9.83936	-13.0673		210	-3.18939	-2.99416	-3.27824		210	-3.65359	-3.83633	-3.40744
211	-15.3861	-12.6328	-12.8256		211	-4.59721	-4.43266	-4.89167			211	-11.3124	-12.8878	-12.9495		211	-14.0394	-12.5284	-12.5555		211	-7.98462	-9.38945	-12.578		211	-2.88005	-2.66316	-3.05061		211	-3.50223	-3.4746	-3.13027
212	-14.6589	-11.9159	-12.3188		212	-4.36605	-4.14445	-4.55632			212	-10.859	-12.2314	-12.3439		212	-13.5771	-11.878	-11.9563		212	-7.47875	-9.02011	-12.1728		212	-2.68766	-2.38145	-2.85929		212	-3.35501	-3.10819	-2.96584
213	-14.2594	-11.5088	-12.0312		213	-4.1849	-3.98588	-4.31367			213	-10.5915	-11.9433	-12.0867		213	-13.1691	-11.4661	-11.6997		213	-7.17615	-8.7874	-12.0218		213	-2.59557	-2.21161	-2.76999		213	-3.23313	-2.82487	-2.86001
214	-14.1369	-11.4618	-11.8813		214	-4.0283	-3.86557	-4.05905			214	-10.448	-11.9018	-11.9004		214	-12.8393	-11.3206	-11.5616		214	-6.90712	-8.68381	-11.9072		214	-2.45599	-2.05777	-2.64992		214	-3.04247	-2.54813	-2.74225
215	-13.9795	-11.4449	-11.8281		215	-3.86905	-3.80012	-3.96405			215	-10.3648	-11.8129	-11.8565		215	-12.6479	-11.2785	-11.4589		215	-6.78281	-8.75256	-11.8696		215	-2.40615	-2.03396	-2.5448		215	-2.87295	-2.44656	-2.64243
216	-14.0169	-11.5161	-11.7642		216	-3.7912	-3.69354	-3.88654			216	-10.3522	-11.8236	-11.8948		216	-12.6935	-11.3209	-11.3997		216	-6.68031	-8.81492	-11.8768		216	-2.41872	-2.02487	-2.52505		216	-2.73937	-2.46035	-2.54837
217	-13.9963	-11.5178	-11.8024		217	-3.76346	-3.62339	-3.91078			217	-10.4388	-11.8574	-11.9029		217	-12.813	-11.3147	-11.4591		217	-6.62512	-8.89147	-12.0179		217	-2.41067	-2.00971	-2.53374		217	-2.69029	-2.56819	-2.48776
218	-14.1556	-11.7303	-11.9849		218	-3.78491	-3.62437	-3.89878			218	-10.6245	-12.0758	-12.0037		218	-12.9351	-11.5298	-11.6147		218	-6.69582	-8.9748	-12.1686		218	-2.42544	-2.04544	-2.48389		218	-2.67957	-2.51514	-2.46947
219	-14.488	-11.9539	-12.1019		219	-3.83157	-3.65829	-3.87172			219	-10.8277	-12.329	-12.2572		219	-13.1812	-11.8711	-11.8294		219	-6.73731	-9.10528	-12.3806		219	-2.50908	-2.04392	-2.57308		219	-2.67454	-2.56091	-2.50171
220	-14.6737	-11.9829	-12.2174		220	-3.83774	-3.65499	-3.87431			220	-10.8769	-12.3618	-12.4465		220	-13.3824	-11.9669	-11.9607		220	-6.74703	-9.25774	-12.5221		220	-2.42649	-2.09777	-2.52715		220	-2.58501	-2.52089	-2.54283
221	-14.5783	-12.0281	-12.2962		221	-3.75195	-3.60571	-3.9146			221	-10.7781	-12.4147	-12.455		221	-13.4014	-11.9075	-11.9243		221	-6.68154	-9.36996	-12.5863		221	-2.38832	-2.15099	-2.53696		221	-2.47744	-2.49893	-2.6055
222	-14.4292	-12.0033	-12.2349		222	-3.67099	-3.47246	-3.88293			222	-10.6566	-12.3362	-12.4071		222	-13.2994	-11.8745	-11.8914		222	-6.57534	-9.3213	-12.5485		222	-2.35733	-2.13787	-2.54004		222	-2.4086	-2.42106	-2.63416
223	-14.4226	-11.9162	-12.1535		223	-3.5894	-3.32049	-3.86596			223	-10.6268	-12.2495	-12.3631		223	-13.3479	-11.7892	-11.8996		223	-6.52956	-9.18508	-12.4158		223	-2.37018	-2.09924	-2.54818		223	-2.34155	-2.45964	-2.60514
224	-14.1698	-11.5674	-12.0464		224	-3.55188	-3.2628	-3.75968			224	-10.5533	-12.0492	-12.1387		224	-13.1598	-11.5349	-11.7266		224	-6.49161	-8.91307	-12.166		224	-2.34684	-2.04295	-2.45684		224	-2.36602	-2.50969	-2.51396
225	-13.8343	-11.4067	-11.7962		225	-3.53351	-3.24087	-3.62039			225	-10.3461	-11.7994	-11.9235		225	-12.8013	-11.2654	-11.5085		225	-6.25327	-8.66446	-11.8719		225	-2.31648	-1.93166	-2.43754		225	-2.28469	-2.41465	-2.41037
226	-13.2953	-11.1026	-11.4427		226	-3.48653	-3.18765	-3.48537			226	-9.96887	-11.4076	-11.4992		226	-12.2302	-10.9944	-11.133		226	-5.99432	-8.3508	-11.4551		226	-2.18071	-1.84174	-2.29388		226	-2.18379	-2.17978	-2.28845
227	-12.6034	-10.554	-10.8542		227	-3.3483	-3.06448	-3.29186			227	-9.49416	-10.8344	-10.9085		227	-11.5719	-10.4764	-10.6356		227	-5.6073	-7.95281	-10.8824		227	-2.08132	-1.76394	-2.24183		227	-2.08207	-1.95461	-2.18475
228	-11.7806	-9.84506	-10.1976		228	-3.15547	-2.91641	-3.04806			228	-8.90385	-10.1823	-10.0738		228	-10.7139	-9.82988	-9.89659		228	-5.20253	-7.39678	-10.1708		228	-1.94372	-1.65888	-2.12572		228	-1.95739	-1.87729	-2.07803
229	-10.7861	-9.11881	-9.39254		229	-2.88577	-2.68994	-2.76608			229	-8.19491	-9.3584	-9.33401		229	-9.77217	-9.08716	-9.1904		229	-4.82617	-6.80837	-9.32563		229	-1.78315	-1.54416	-1.93775		229	-1.74356	-1.80526	-1.94991
230	-9.68691	-8.34382	-8.51856		230	-2.63232	-2.42245	-2.50061			230	-7.36984	-8.55816	-8.49797		230	-8.79007	-8.26437	-8.37423		230	-4.45448	-6.10262	-8.41118		230	-1.6067	-1.42369	-1.71922		230	-1.57633	-1.71138	-1.7834
231	-8.55843	-7.37442	-7.61179		231	-2.41607	-2.18082	-2.23485			231	-6.53549	-7.5952	-7.59419		231	-7.79093	-7.31299	-7.51989		231	-3.99248	-5.45078	-7.49028		231	-1.47741	-1.3046	-1.57345		231	-1.34991	-1.54877	-1.59893
232	-7.525	-6.46169	-6.71937		232	-2.23484	-1.94907	-1.99469			232	-5.74717	-6.61521	-6.64767		232	-6.82767	-6.37559	-6.56248		232	-3.56497	-4.79276	-6.59335		232	-1.41764	-1.14574	-1.49871		232	-1.22365	-1.36418	-1.40056
233	-6.52906	-5.63304	-5.77445		233	-2.07657	-1.69226	-1.73253			233	-5.00421	-5.81438	-5.82213		233	-5.86399	-5.60326	-5.82047		233	-3.10862	-4.17677	-5.72946		233	-1.32371	-0.99739	-1.42621		233	-1.11774	-1.18744	-1.20595
234	-5.51832	-4.76082	-4.94914		234	-1.90065	-1.48308	-1.47106			234	-4.28139	-5.02486	-4.94938		234	-4.90286	-4.78068	-5.04402		234	-2.68549	-3.54361	-4.92069		234	-1.19632	-0.826156	-1.29093		234	-0.999849	-1.0413	-1.03317
235	-4.60122	-3.92128	-4.17302		235	-1.68351	-1.3026	-1.19913			235	-3.62515	-4.17676	-4.0812		235	-4.0688	-3.98851	-4.2577		235	-2.29264	-3.00907	-4.17893		235	-1.00853	-0.713172	-1.08828		235	-0.874032	-0.920841	-0.88971
236	-3.81591	-3.25079	-3.40609		236	-1.50073	-1.02433	-0.974829			236	-3.03957	-3.4639	-3.41032		236	-3.40257	-3.30102	-3.48606		236	-1.9411	-2.50485	-3.49045		236	-0.829641	-0.625143	-0.899782		236	-0.774259	-0.794587	-0.788967
237	-3.06578	-2.64552	-2.79574		237	-1.3363	-0.844158	-0.798934			237	-2.51903	-2.90128	-2.79185		237	-2.81514	-2.69645	-2.88636		237	-1.65456	-2.06668	-2.8383		237	-0.71988	-0.54589	-0.712691		237	-0.649184	-0.719214	-0.706152
238	-2.46516	-2.08434	-2.31762		238	-1.19366	-0.705807	-0.629222			238	-2.10139	-2.39415	-2.29597		238	-2.22161	-2.16953	-2.47423		238	-1.38703	-1.67579	-2.31156		238	-0.644028	-0.426365	-0.644942		238	-0.567267	-0.629098	-0.623536
239	-2.02634	-1.66771	-1.85199		239	-1.09769	-0.575062	-0.514513			239	-1.78777	-1.92923	-1.85472		239	-1.73384	-1.72389	-2.10454		239	-1.11201	-1.30506	-1.83555		239	-0.546483	-0.281962	-0.568486		239	-0.427929	-0.47489	-0.504143
240	-1.63505	-1.37851	-1.50124		240	-0.996055	-0.493321	-0.415922			240	-1.49599	-1.61447	-1.48942		240	-1.34625	-1.39487	-1.69598		240	-0.895046	-0.989826	-1.45224		240	-0.477902	-0.203196	-0.489822		240	-0.347955	-0.312459	-0.390189
241	-1.19631	-1.07165	-1.16617		241	-0.902582	-0.412514	-0.308603			241	-1.18958	-1.29486	-1.16736		241	-1.02273	-1.06519	-1.31871		241	-0.666336	-0.772608	-1.15823		241	-0.393712	-0.191329	-0.431673		241	-0.324106	-0.258479	-0.307974
242	-0.903587	-0.777006	-0.858461		242	-0.843537	-0.309277	-0.242061			242	-0.980861	-1.01083	-0.887916		242	-0.848308	-0.792647	-1.0688		242	-0.460665	-0.570534	-0.908252		242	-0.293864	-0.180876	-0.364999		242	-0.303887	-0.237673	-0.271074
243	-0.725121	-0.534328	-0.719103		243	-0.795366	-0.316582	-0.195727			243	-0.880851	-0.783977	-0.629789		243	-0.652544	-0.5866	-0.877866		243	-0.364683	-0.495179	-0.710074		243	-0.25087	-0.183689	-0.291256		243	-0.287246	-0.166927	-0.234674
244	-0.581301	-0.440725	-0.526142		244	-0.750358	-0.22682	-0.128779			244	-0.803144	-0.704214	-0.519715		244	-0.438369	-0.501667	-0.786387		244	-0.296496	-0.377748	-0.561237		244	-0.210555	-0.13449	-0.251619		244	-0.286387	-0.189894	-0.205708
245	-0.379145	-0.340032	-0.353154		245	-0.712623	-0.135474	-0.0508644			245	-0.668532	-0.558829	-0.386522		245	-0.268772	-0.337115	-0.623234		245	-0.225547	-0.275623	-0.414827		245	-0.186755	-0.103518	-0.203533		245	-0.244098	-0.241695	-0.166083
246	-0.246099	-0.166305	-0.263764		246	-0.669053	-0.0722774	0.00303783			246	-0.537173	-0.395299	-0.174911		246	-0.241243	-0.205235	-0.490014		246	-0.192234	-0.188364	-0.308857		246	-0.196479	-0.0914182	-0.172545		246	-0.211475	-0.231903	-0.146629
247	-0.0935484	-0.00705194	-0.165058		247	-0.635495	0.050421	0.0327747			247	-0.433079	-0.291145	-0.0698182		247	-0.149064	-0.0433749	-0.406883		247	-0.127776	-0.132213	-0.24583		247	-0.203287	-0.120588	-0.176512		247	-0.159173	-0.102163	-0.132364
248	0.000453021	0.0325213	-0.175803		248	-0.616806	0.0603378	0.0375814			248	-0.355574	-0.258099	-0.146157		248	-0.0462562	-0.0655323	-0.47671		248	-0.0714602	-0.0758178	-0.172455		248	-0.186155	-0.0978713	-0.16806		248	-0.137801	-0.0665899	-0.112981
249	0.061674	0.0503268	-0.141833		249	-0.619323	0.0508815	0.0589436			249	-0.298533	-0.261353	-0.191772		249	0.00460688	-0.0489259	-0.448025		249	-0.0574159	-0.0837842	-0.133443		249	-0.197911	-0.044302	-0.194555		249	-0.127099	-0.0756963	-0.0623454
250	0.06054	0.0816899	-0.10773		250	-0.622326	0.0468599	0.0836434			250	-0.286901	-0.206603	-0.0625257		250	0.0165616	-0.00392322	-0.33557		250	-0.022369	-0.055717	-0.0878867		250	-0.152496	0.0133262	-0.186186		250	-0.146294	-0.0967291	-0.0281825
251	0.0617182	0.0293143	-0.0822484		251	-0.606924	0.0576702	0.116635			251	-0.334321	-0.278934	-0.110067		251	0.0879382	-0.0133374	-0.351492		251	-0.00898757	-0.0463073	-0.040565		251	-0.109599	-0.00366592	-0.135782		251	-0.14672	-0.0808197	-0.022559
252	0.193471	0.00119696	-0.06087		252	-0.594587	0.0652587	0.129207			252	-0.396478	-0.275653	-0.0889264		252	0.0904938	-0.0235482	-0.317146		252	-0.0016604	-0.0610556	-0.0542037		252	-0.099968	-0.0303466	-0.118743		252	-0.132695	-0.0520678	-0.0326746
253	0.186013	-0.0055495	0.00298872		253	-0.574182	0.0849133	0.170355			253	-0.429771	-0.306836	-0.0478851		253	0.0378035	-0.0302027	-0.317308		253	0.0166233	-0.0855426	-0.0649023		253	-0.054284	-0.102783	-0.0625836		253	-0.130784	-0.0604597	-0.0492704
254	0.184946	0.0621696	-0.0499437		254	-0.573597	0.0351297	0.177712			254	-0.418091	-0.174961	0.146326		254	-0.0167	0.0583053	-0.161403		254	0.0170817	-0.0728449	-0.0859694		254	-0.0444844	-0.0802735	-0.0350357		254	-0.115016	-0.0244992	-0.0667403
255	0.0889714	0.0460259	-0.00859931		255	-0.591583	0.0229681	0.16644			255	-0.400756	-0.20326	0.0275053		255	0.0583336	0.00334481	-0.31126		255	0.0179533	-0.027711	-0.0847769		255	-0.0250149	-0.0463822	-0.0250787		255	-0.105472	-0.0329484	-0.0814984
256	0.0444553	0.0405036	-0.0404467		256	-0.607829	-0.0101114	0.150615			256	-0.374161	-0.276107	-0.135739		256	0.0211507	-0.0286706	-0.392156		256	0.0402559	0.00592481	-0.0277157		256	0.0176955	-0.0160301	0.00114989		256	-0.108983	-0.0410783	-0.0859115
257	0.0492181	0.0546572	-0.0733		257	-0.599168	0.0112887	0.103557			257	-0.349083	-0.242771	-0.10325		257	0.0223648	0.00498353	-0.337393		257	0.048941	0.00138247	-0.00198543		257	0.0371744	-0.0331157	0.0075714		257	-0.0793684	-0.150556	-0.0969595
258	0.0923807	0.100919	-0.0172325		258	-0.575577	0.0587234	0.0914547			258	-0.362363	-0.15019	-0.00319128		258	-0.0342381	0.091699	-0.240725		258	0.051485	-0.0584789	0.0211423		258	0.0411164	-0.0865648	0.00417358		258	-0.0979298	-0.177821	-0.080413
259	0.157801	0.132044	-0.145899		259	-0.541553	0.0631798	0.0352164			259	-0.411067	-0.189768	-0.0735686		259	-0.00276792	0.163658	-0.349313		259	0.0862878	-0.116296	-0.0947202		259	0.0190076	-0.0855502	-0.055419		259	-0.0980371	-0.113569	-0.070208
260	0.188083	0.047671	-0.0910204		260	-0.541553	-0.0698002	0.0411038			260	-0.386748	-0.410235	-0.0556473		260	0.212082	-0.00733219	-0.252905		260	0.00858621	0.0645057	0.00770459		260	-0.0733306	0.00880015	-0.0463322		260	-0.176479	-0.0399555	-0.0260949

## Sheet: Supplementary Fig. 26
NDD5 VS CDD4 #1	N	1.73 ± 0.023 sites		CDD8 VS NDD9 Met #1	N	0.682 ± 0.109 sites		CDD8 VS NDD9 Val #1	N	0.493 ± 0 sites		CDD4 Helix swap VS NDD9 Val #1	N	0.45 ± 0.02 sites
	K	6.46E4 ± 4.49E3 M-1			K	2.84E4 ± 1.01E4 M-1			K	4.73E4 ± 8.02E3 M-1			K	4.69E4 ± 5.08E3 M-1
	DH	(-)8919 ± 184.1 cal/mol			DH	(-)2765 ± 643.5 cal/mol			DH	(-)4186 ± 195.4 cal/mol			DH	(-)7019 ± 309 cal/mol
	DS	(-)8.41 cal/mol/deg			DS	10.9 cal/mol/deg			DS	7.11 cal/mol/deg			DS	(-)2.96 cal/mol/deg
	Kd	15.4 mM			Kd	35.2 mM			Kd	21.1 mM			Kd	21.3 uM
	C-value	26			C-value	2.9			C-value	6.5			C-value	5.4
NDD5 VS CDD4 #2	N	2.28 ± 0.016 sites		CDD8 VS NDD9 Met #2	N	0.515 ± 0 sites		CDD8 VS NDD9 Val #2	N	0.466 ± 0.06 sites		CDD4 Helix swap VS NDD9 Val #2	N	0.426 ± 0.0183 sites
	K	7.43E4 ± 3.89E3 M-1			K	3.27E4 ± 4.63E3 M-1			K	4.24E4 ± 3.33E3 M-1			K	4.79E4 ± 4.52E3 M-1
	DH	(-)5840 ± 68.27 cal/mol			DH	(-)3615 ± 159.6 cal/mol			DH	(-)4288 ± 150.5 cal/mol			DH	(-)6905 ± 392.6 cal/mol
	DS	2.33 cal/mol/deg			DS	8.32 cal/mol/deg			DS	6.55 cal/mol/deg			DS	(-)2.14 cal/mol/deg
	Kd	13.5 mM			Kd	31 mM			Kd	23.5 mM			Kd	20.8 uM
	C-value	38.4			C-value	3.7			C-value	5.3			C-value	5.6
average	Kd	14.5 ± 0.9 mM		average	Kd	33.1 ± 2.1 mM		average	Kd	22.3 ± 1.2 mM		average	Kd	21.1 ± 0.3 uM
	C-value	32 ± 6			C-value	3.3 ± 0.4			C-value	5.9 ± 0.6			C-value	5.5 ± 0.1
